# Supplementary material for: Robust Segmentation of Lung Proton and Hyperpolarized Gas MRI with Vision Transformers and CNNs: A Comparative Analysis of Performance Under Artificial Noise
Source: Bioengineering (Basel). 2025 Jul 28;12(8):808. doi: 10.3390/bioengineering12080808 (PMC12383719; doi:10.3390/bioengineering12080808)
Supplement: Supplementary file 1 [file bioengineering-12-00808-s001.zip]

Archive with 1 entries (1 files):
- bioengineering-3767663-supplementary.pdf
